# Supplementary material for: Cross-Sectional Study on Zoonotic Bacteria Carriage by Small Ruminants from Portugal’s Central Region
Source: Pathogens. 2025 Oct 23;14(11):1081. doi: 10.3390/pathogens14111081 (PMC12655204; doi:10.3390/pathogens14111081)
Supplement: Supplementary file 1 [file pathogens-14-01081-s001.zip]

Archive with 1 entries (1 files):
- pathogens-3919511-supplementary.pdf
